# Supplementary material for: IL-6 regulates autophagy and chemotherapy resistance by promoting BECN1 phosphorylation
Source: Nat Commun. 2021 Jun 15;12:3651. doi: 10.1038/s41467-021-23923-1 (PMC8206314; doi:10.1038/s41467-021-23923-1)
Supplement: Supplementary file 4 — Source Data [file 41467_2021_23923_MOESM4_ESM.xlsx]

## Sheet: Figure 1C
					Mock	IL-6
					6	30
					10	45
					4	57

## Sheet: Figure 1e
					Mock	IL-6
					0.3	0.7
					0.4	0.6
					0.2	0.7

## Sheet: Figure1h
				LoVo					SW48
			DMSO	DMSO+IL-6	IL-6+Stattic			DMSO	DMSO+IL-6	IL-6+Stattic
			4	20	30			6	57	34
			6	23	19			5	47	56
			7	16	20			8	53	55

## Sheet: Figure 4f
						Vector	WT	Y333F	Y333E	Vector+IL6	WT+IL6	Y333F+IL6	Y333E+IL6
						20	27	19	49	18	52	17	61
						19	32	18	51	17	48	11	54
						22	33	22	53	20	54	20	53

## Sheet: Figure 5a
								OXA			5-Fu
							-	IL6		-	IL6
							0.508342	0.679097		0.547242	0.765377
							0.470077	0.650579		0.55139	0.834518
							0.474187	0.59369		0.544698	0.851005
								SW48			SW48

## Sheet: Figure 5c
									5-Fu						OXA
							-	IL6	CQ	IL6+CQ			-	IL6	CQ	IL6+CQ
							0.564754	0.701639	0.450466	0.424217			0.479624	0.6	0.45946	0.433751
							0.478008	0.727801	0.38296	0.44574			0.411619	0.771941	0.32777	0.513351
							0.628809	0.821791	0.402416	0.563197			0.564369	0.754226	0.326376	0.438963
									SW48						SW48

## Sheet: Figure 5e
Fi
								Control			5-Fu			OXA
								DMSO	IL-6	IL-6+CQ	DMSO	IL-6	IL-6+CQ	DMSO	IL-6	IL-6+CQ
								2.2	2.5	2	0.4	2	1.1	0.5	1.8	1.3
								2	2.3	2.1	0.6	1.9	1.3	0.5	1.8	1
								2.3	2.3	2.2	0.6	1.8	1.2	0.3	1.6	0.9
								2.1	2.4	2.2	0.5	1.5	1.2	0.3	1.8	1.1
								2.1	2.4	2.3	0.5	1.7	1.1	0.5	1.7	1

## Sheet: Figure 5f
										5-FU			OXA
					7d		DMSO	IL-6	IL-6+CQ	DMSO	IL-6	IL-6+CQ	DMSO	IL-6	IL-6+CQ
							342	351	351	349	350	351	351	341	342
							320	361	341	348	352	340	348	351	345
							331	349	342	349	348	342	350	345	348
							321	351	346	354	349	342	346	343	344
							341	355	350	352	351	343	343	344	345
										5-FU			OXA
					10d		DMSO	IL-6	IL-6+CQ	DMSO	IL-6	IL-6+CQ	DMSO	IL-6	IL-6+CQ
							654	667	635	450	551	432	411	571	454
							631	672	635	431	534	451	451	581	431
							623	683	625	412	523	462	413	544	443
							622	652	633	423	521	471	434	532	421
							641	666	616	414	523	454	412	531	454
										5-FU			OXA
					13d		DMSO	IL-6	IL-6+CQ	DMSO	IL-6	IL-6+CQ	DMSO	IL-6	IL-6+CQ
							823	921	842	513	651	501	487	687	517
							852	926	879	484	632	514	474	689	534
							851	932	832	476	642	504	445	682	531
							814	932	867	443	651	521	456	681	532
							844	924	842	482	633	514	445	684	531
										5-FU			OXA
					16d		DMSO	IL-6	IL-6+CQ	DMSO	IL-6	IL-6+CQ	DMSO	IL-6	IL-6+CQ
							1230	1332	1194	596	871	621	601	898	601
							1234	1311	1143	602	832	652	621	878	631
							1250	1331	1132	591	834	624	599	892	621
							1231	1371	1212	597	851	612	612	894	591
							1141	1332	1232	589	851	643	634	892	631
										5-FU			OXA
					19d		DMSO	IL-6	IL-6+CQ	DMSO	IL-6	IL-6+CQ	DMSO	IL-6	IL-6+CQ
							1467	1621	1233	632	942	783	621	1131	746
							1556	1521	1445	641	981	745	634	1021	778
							1423	1534	1352	645	993	767	656	1140	734
							1421	1535	1346	623	945	757	684	1110	723
							1534	1631	1456	645	957	763	668	1034	721
										5-FU			OXA
					22d		DMSO	IL-6	IL-6+CQ	DMSO	IL-6	IL-6+CQ	DMSO	IL-6	IL-6+CQ
							1743	1932	1856	834	1175	923	836	1245	843
							1756	1954	1832	845	1134	932	824	1267	956
							1745	1967	1853	856	1165	933	824	1213	968
							1765	1945	1821	832	1166	924	843	1245	867
							1724	1912	1878	842	1136	953	851	1345	927

## Sheet: Figure 5g
						5-Fu			OXA
						DMSO	IL-6	IL-6+CQ	DMSO	IL-6	IL-6+CQ
						38	17	42	45	13	48
						40	16	43	47	12	45
						37	15	40	48	15	44
						34	19	43	46	12	46
						37	15	45	47	15	47

## Sheet: Figure 5h
								5-Fu					OXA
						Vector	KO	KO+WT	KO+333F	KO+333E	Vector	KO	KO+WT	KO+333F	KO+333E
						1.2	0.3	1.4	0.3	1.1	1.3	0.2	1.3	0.3	1.4
						1.3	0.2	1.4	0.4	1.3	1.3	0.4	1.3	0.3	1.3
						1.2	0.3	1.3	0.3	1.4	1.2	0.3	1.2	0.4	1.4
						1.3	0.2	1.4	0.2	1.4	1.4	0.4	1.4	0.3	1.4
						1.3	0.3	1.3	0.2	1.3	1.3	0.3	1.3	0.4	1.3

[truncated: 24 more sheets: Figure 5i, Figure 5j, Figure 6b, Figure 6d, Figure 6efg, Figure 6h, Figure 6i, SF. 1.uncropped blots, SF. 1C, SF. 1e, SF. 1h, SF. 2a, SF. 2b, SF. 2C, SF. 2d, SF.2e, SF. 2f, SF.3 uncropped blots, SF. 4 uncropped blots, SF.5 uncropped blots …]
